# Supplementary material for: Injuries and Associated Factors in Swedish Sporting and Utility Trial Dogs—A Cross-Sectional Study
Source: Animals (Basel). 2024 Jan 26;14(3):398. doi: 10.3390/ani14030398 (PMC10854622; doi:10.3390/ani14030398)
Supplement: Supplementary file 1 [file animals-14-00398-s001.zip]

Archive with 1 entries (1 files):
- animals-2773816-supplementary.pdf
